# Supplementary material for: Assessing the impact of Samanea tubulosa trees on methane emissions and its potential as a feed supplement for ruminants in silvopastoral systems
Source: Agrofor Syst. 2025 Jun 24;99(6):135. doi: 10.1007/s10457-025-01231-7 (PMC12187857; doi:10.1007/s10457-025-01231-7)
Supplement: Supplementary file 2 — Supplementary file2 (XLSX 24 KB) [file 10457_2025_1231_MOESM2_ESM.xlsx]

## Sheet: Planilha1
	Authors	DOI	Site	Occurrence	Comum name	Tree
	Joele et al. 2013	10.5433/1679-0359.2013v34n5p2457	Belém - PA	Exotic	Nim indiano	Azadirachta indica
	Joele et al. 2017	10.1002/jsfa.7922	Belém - PA	Exotic	Nim indiano	Azadirachta indica
	Moraes Júnior et al. 2010	10.1590/S0044-59672010000400001	Belém - PA	Exotic	Nim indiano	Azadirachta indica
	Oliveira et al. 2010	NA2	Belém - PA	Exotic	Nim indiano	Azadirachta indica
	Peixoto et al. 2012	10.1590/S0102-09352012000400034	Belém - PA	Exotic	Nim indiano	Azadirachta indica
	Auad e Carvalho 2011	10.5902/198050982745	Coronel Pacheco - MG	Exotic	Acácia	Acacia mangium
	Auad et al. 2012	10.1007/s10457-011-9449-5	Coronel Pacheco - MG	Exotic	Acácia	Acacia mangium
	Auad et al. 2015	10.1093/aesa/sav035	Juiz de Fora - MG	Exotic	Acácia	Acacia mangium
	Carvalho et al. 2003	NA	Coronel Pacheco - MG	Exotic	Acácia	Acacia mangium
	Lima et al. 2019	10.1071/CP19027	Coronel Pacheco - MG	Exotic	Acácia	Acacia mangium
	Nieri et al. 2018	10.5380/rf.v48i2.54744	Lavras - MG	Exotic	Acácia	Acacia mangium
	Paiva et al. 2020	10.1038/s41598-020-68973-5	Coronel Pacheco - MG	Exotic	Acácia	Acacia mangium
	Silva et al. 2010	NA6	Belém - PA	Exotic	Acácia	Acacia mangium
	Silva et al. 2011	10.1590/S0044-59672011000300014	Belém - PA	Exotic	Acácia	Acacia mangium
	Silva et al. 2014	10.1590/S1516-35982014000100007	Belém - PA	Exotic	Acácia	Acacia mangium
	Veríssimo et al. 2021	10.1007/s42690-020-00276-8	Coronel Pacheco - MG	Exotic	Acácia	Acacia mangium
	Xavier et al. 2014	10.1007/s10705-014-9617-x	Coronel Pacheco - MG	Exotic	Acácia	Acacia mangium
	Xavier et al. 2014	10.1007/s10705-014-9617-x	Coronel Pacheco - MG	Exotic	Acácia	Acacia auriculiformis
	Auad e Carvalho 2011	10.5902/198050982745	Coronel Pacheco - MG	Exotic	Acácia-de-bola-branca	Acacia angustissima
	Auad et al. 2012	10.1007/s10457-011-9449-5	Coronel Pacheco - MG	Exotic	Acácia-de-bola-branca	Acacia angustissima
	Auad et al. 2015	10.1093/aesa/sav035	Juiz de Fora - MG	Exotic	Acácia-de-bola-branca	Acacia angustissima
	Carvalho et al. 2003	NA	Coronel Pacheco - MG	Exotic	Acácia-de-bola-branca	Acacia angustissima
	Menezes et al. 2002	10.1023/A:1021172530939	Custódia - PE	Exotic	Algaroba	Prosopis juliflora
	Wick,Tiessen e Menezes 2000	10.1023/A:1004756416281	Custódia - PE	Exotic	Algaroba	Prosopis juliflora
	Hermes et al. 2018	10.5965/223811711712018142	Pinhais - PR	Exotic	Bambu	Bambusa vulgaris
	Hermes et al. 2018	10.5965/223811711712018142	Pinhais - PR	Exotic	Bambu	Bambusa oldhamii
	Hermes et al. 2018	10.5965/223811711712018142	Pinhais - PR	Exotic	Bambu	Bambusa tuldoides
	Deniz et al. 2019	10.1007/s00484-018-1638-8	Santa Rosa de Lima - SC	Exotic	Bananeira	Musa paradisiaca
	Deniz et al. 2020	10.1007/s00484-020-01975-0	Santa Rosa de Lima - SC	Exotic	Bananeira	Musa paradisíaca
	Giustina et al. 2017	10.1590/1983-21252017v30n425rc	Sinop - MT	Exotic	Bananeira	Musa spp.
	Schmitt Filho et al. 2023	10.1007/s00484-023-02488-2	Santa Rosa de Lima - SC	Exotic	Bananeira	Musa paradisíaca
	Simioni et al. 2022	10.1016/j.agee.2021.107709	Santa Rosa de Lima - SC	Exotic	Bananeira	Musa paradisíaca
	Nieri et al. 2018	10.5380/rf.v48i2.54744	Lavras - MG	Exotic	Cedro-australiano	Toona ciliata
	Ferreira et al.2011	10.1590/S1413-70542011000200023	Quissamã - RJ	Exotic	Coqueiro	Cocus nucifera L.
	Giustina et al. 2017	10.1590/1983-21252017v30n425rc	Sinop - MT	Exotic	Coqueiro	Cocos nucifera L.
	Johnson and Nair 1985	10.1007/BF00147039	BA and MA	Exotic	Coqueiro	Cocos nucifera
	Santos et al. 2015	NA5	Gernador Valadares - MG	Exotic	Coqueiro	Cocus nucifera
	Abreu et al. 2020	10.1007/s10457-020-00554-x	Montes Claros - MG	Exotic	Eucalipto	Eucalyptus urograndis
	Almeida et al. 2021	10.1016/j.still.2020.104785	Francisco Sá - MG	Exotic	Eucalipto	Eucaliptus cloeziana
	Almeida et al. 2021	10.1016/j.still.2020.104785	Francisco Sá - MG	Exotic	Eucalipto	Eucaliptus urograndis
	Almeida et al. 2023	10.3390/rs15030815	São Carlos - SP	Exotic	Eucalipto	Eucalyptus urograndis
	Andrade et al. 2001	10.1590/S1516-35982001000500007	Paracatu - MG	Exotic	Eucalipto	Eucalyptus urophylla
	Auad e Carvalho 2011	10.5902/198050982745	Coronel Pacheco - MG	Exotic	Eucalipto	Eucalyptus grandis
	Auad et al. 2012	10.1007/s10457-011-9449-5	Coronel Pacheco - MG	Exotic	Eucalipto	Eucalyptus grandis
	Auad et al. 2015	10.1093/aesa/sav035	Juiz de Fora - MG	Exotic	Eucalipto	Eucalyptus grandis
	Barbosa et al. 2019	10.14393/BJ-v35n4a2019-42110	Bandeirantes - MS	Exotic	Eucalipto	Eucalyptus urograndis
	Bosi et al. 2020	10.1590/0001-3765202020180425	São Carlos - SP	Exotic	Eucalipto	Eucalyptus urograndis
	Brienza Junior and Yared 1991	10.1016/0378-1127(91)90226-L	Paragominas - PA	Exotic	Eucalipto	Eucalyptus tereticornis
	Brunetti et al. 2022	10.1017/S002185962200051X	São Carlos - SP	Exotic	Eucalipto	Eucalyptus urograndis
	Carnevelli et 2019	10.1590/0103-8478cr20180796	Sinop - MT	Exotic	Eucalipto	Eucalyptus urograndis
	Carnevelli et 2020	10.1007/s10457-019-00448-7	Sinop - MT	Exotic	Eucalipto	Eucalyptus urograndis
	Carvalho et al. 2003	NA	Coronel Pacheco - MG	Exotic	Eucalipto	Eucalyptus grandis
	Carvalho et al. 2022	10.1007/s10457-022-00763-6	Garanhuns - PE	Exotic	Eucalipto	Eucalyptus spp.
	Corrêa et al. 2015	10.1590/01000683rbcs20130691	Ribas do Rio Pardo - MS	Exotic	Eucalipto	Eucalyptus ssp.
	Couto et al. 1994	10.1007/BF00704828	Dionisio - MG	Exotic	Eucalipto	Eucalyptus citriodora
	Cubbage et al. 2012	10.1007/s10457-012-9482-z#Tab1	MG	Exotic	Eucalipto	Eucalyptus camaldulensis
	Cubbage et al. 2012	10.1007/s10457-012-9482-z#Tab1	MG	Exotic	Eucalipto	Eucalyptus grandis
	Cubbage et al. 2012	10.1007/s10457-012-9482-z#Tab1	MG	Exotic	Eucalipto	Eucalyptus urophylla
	Cubbage et al. 2012	10.1007/s10457-012-9482-z#Tab1	MG	Exotic	Eucalipto	Eucalyptus tereticornis
	Domiciano et al. 2018	10.1071/AN16351	Sinop - MT	Exotic	Eucalipto	Eucalyptus urograndis
	Domiciano et al. 2020	10.1007/s10457-020-00499-1	Sinop - MT	Exotic	Eucalipto	Eucalyptus urograndis
	Faria et al. 2016	10.1007/s10457-015-9855-1	Sinop - MT	Exotic	Eucalipto	Eucalyptus urograndis
	Gerreiro et al. 2015	10.1007/s10457-015-9797-7	Brotas - SP	Exotic	Eucalipto	Eucalyptus grandis
	Gerreiro et al. 2015	10.1007/s10457-015-9797-7	Brotas - SP	Exotic	Eucalipto	Eucalyptus saligna
	Gerreiro et al. 2015	10.1007/s10457-015-9797-7	Brotas - SP	Exotic	Eucalipto	Eucalyptus pellita
	Gerreiro et al. 2015	10.1007/s10457-015-9797-7	Brotas - SP	Exotic	Eucalipto	Eucalyptus dunni
	Gerreiro et al. 2015	10.1007/s10457-015-9797-7	Brotas - SP	Exotic	Eucalipto	Eucalyptus urophylla
	Gerreiro et al. 2015	10.1007/s10457-015-9797-7	Brotas - SP	Exotic	Eucalipto	Eucalyptus urograndis
	Gerreiro et al. 2015	10.1007/s10457-015-9797-7	Brotas - SP	Exotic	Eucalipto	Eucalyptus ssp.
	Giro et al. 2019	10.1016/j.scitotenv.2019.05.377	São Carlos - SP	Exotic	Eucalipto	Eucalyptus urograndis
	Gomes et al. 2019	10.2134/agronj2019.01.0052	Sinop - MT	Exotic	Eucalipto	Eucalyptus urograndis
	Gomes et al. 2020	10.1016/j.agsy.2020.102876	Sinop - MT	Exotic	Eucalipto	Eucalyptus urograndis
	Gomes et al. 2020	10.1016/j.eja.2020.126029	Sinop - MT	Exotic	Eucalipto	Eucalyptus urograndis
	Lana et al. 2016	10.21475/ajcs.2016.10.05.p7346	Confins - MG	Exotic	Eucalipto	Eucalyptus ssp.
	Lima et al. 2019	10.1071/CP19027	Coronel Pacheco - MG	Exotic	Eucalipto	Eucalyptus grandis
	Lopes et al. 2016	10.1007/s11250-016-1021-x	Sinop - MT	Exotic	Eucalipto	Eucalyptus ssp.
	Lopes et al. 2020	10.1007/s10457-020-00549-8	Sinop - MT	Exotic	Eucalipto	Eucalyptus urograndis
	Lopes et al. 2020	10.1007/s10457-020-00486-6	Sinop - MT	Exotic	Eucalipto	Eucalyptus urograndis
	Lopes et al. 2022	10.1016/j.vetpar.2022.109765	Sinop - MT	Exotic	Eucalipto	Eucalyptus urograndis
	Loss et al. 2014	NA1	Santa Teresa - ES	Exotic	Eucalipto	Eucalyptus urograndis
	Marçal et al. 2022	10.3390/agronomy12040905	Itirapina - SP	Exotic	Eucalipto	Eucalyptus pellita
	Mello et al. 2017	10.1590/0103-8478cr20160316	Sinop - MT	Exotic	Eucalipto	Eucalyptus ssp.
	Molossi et al. 2019	10.1590/1678-5150-PVB-6118	Lages - SC	Exotic	Eucalipto	Eucalyptus ssp.
	Munaro et al. 2023	10.1007/s10457-023-00841-3	Pinhais - PR	Exotic	Eucalipto	Eucalyptus benthamii
	Nieri et al. 2018	10.5380/rf.v48i2.54744	Lavras - MG	Exotic	Eucalipto	Eucalyptus urograndis
	Oliveira et al. 2021	10.1016/j.applanim.2021.105360	Campo Grande - MS	Exotic	Eucalipto	Eucaliptus urograndis
	Oliveira et al. 2021	10.1590/1678-992X-2020-0176	Francisco Sá - MG	Exotic	Eucalipto	Eucaliptus urograndis
	Paiva et al. 2020	10.1038/s41598-020-68973-5	Coronel Pacheco - MG	Exotic	Eucalipto	Eucalyptus grandis
	Paula et al. 2013	10.1007/s10457-013-9638-5	Vazante - MG	Exotic	Eucalipto	Eucalyptus camaldulensis
	Pinheiro et al. 2021	10.1016/j.jenvman.2021.113676	Sete Lagoas - MG	Exotic	Eucalipto	Eucaliptus urograndis
	Pontes et al. 2020	10.1007/s10457-020-00491-9	Ponta Grossa - PR	Exotic	Eucalipto	Eucalyptus dunnii
	Reis et al. 2021	10.3390/ani11082411	Brasília - DP	Exotic	Eucalipto	Eucalyptus urograndis
	Resende et al. 2020	10.1007/s10457-019-00460-x	Coronel Pacheco - MG	Exotic	Eucalipto	Eucalyptus urograndis
	Ribeiro e Righi 2020	10.1007/s10457-019-00415-2	Anhembi - SP	Exotic	Eucalipto	Eucalyptus ssp.
	Rocha et al. 2017	NA3	Porto Firme - MG	Exotic	Eucalipto	Eucalyptus urograndis
	Saliba et al. 2019	10.1590/1809-4392201803161	Paragominas - Ulianópolis - Dom Eliseu and Rondon do Pará - PA	Exotic	Eucalipto	Eucalyptus ssp.
	Santos et al. 2014	NA4	MT	Exotic	Eucalipto	Eucalyptus ssp.
	Santos et al. 2016	10.1016/j.agee.2016.08.026	Planaltina - DF	Exotic	Eucalipto	Eucalyptus urograndis
	Santos et al. 2018	10.1016/j.agee.2018.07.017	Planaltina - DF	Exotic	Eucalipto	Eucalyptus urograndis
	Schettini et al. 2021	10.1080/17583004.2021.1951843	Rio Branco - MG	Exotic	Eucalipto	Eucaliptus urograndis
	Tonucci et al. 2011	10.2134/jeq2010.0162	Paracatu - MG	Exotic	Eucalipto	Eucalyptus sp.
	Tonucci et al. 2017	10.1007/s11104-017-3347-1	Paracatu - MG	Exotic	Eucalipto	Eucalyptus ssp.
	Torres et al .2017	10.1038/s41598-017-16821-4	Viçosa - MG	Exotic	Eucalipto	Eucalyptus saligna
	Torres et al .2017	10.1038/s41598-017-16821-4	Viçosa - MG	Exotic	Eucalipto	Eucalyptus urograndis
	Triches et al. 2020	10.1590/S1678-3921.pab2020.v55.01275	Pinhais - PR	Exotic	Eucalipto	Eucalyptus benthamii
	Veríssimo et al. 2021	10.1007/s42690-020-00276-8	Coronel Pacheco - MG	Exotic	Eucalipto	Eucalyptus grandis
	Viana et al. 2020	10.1007/s10457-020-00558-7	Araras - SP	Exotic	Eucalipto	Eucalyptus grandis
	Vieira et al. 2020	10.2478/aoas-2019-0074	Realeza - PR	Exotic	Eucalipto	Eucalyptus grandis
	Vieira Junior et al. 2019	10.5433/1679-0359.2019v40n1p403	Ibiporã - PR	Exotic	Eucalipto	Eucalyptus grandis
	Vieira Junior et al. 2022	10.1016/j.agsy.2021.103316	Sinop - MT	Exotic	Eucalipto	Eucalyptus urograndis
	Xavier et al. 2014	10.1007/s10705-014-9617-x	Coronel Pacheco - MG	Exotic	Eucalipto	Eucalyptus grandis
	Fialho et al. 2021	10.1016/j.jaridenv.2020.104315	Sobral - CE	Exotic	Gliricídia	Gliricida sepium
	Gomes da Silva et al. 2021	10.1002/agj2.20491	Itambé - PE	Exotic	Gliricídia	Gliricidia sepium
	Lira Junior et al. 2020	10.1002/saj2.20106	Itambé - PE	Exotic	Gliricídia	Gliricidia sepium
	Lira Junior et al. 2020	10.1016/j.catena.2020.104508	Itambé - PE	Exotic	Gliricídia	Gliricidia sepium
	Santos et al. 2020	10.1007/s10457-019-00431-2	Itambé - PE	Exotic	Gliricídia	Gliricidia sepium
	Pontes et al. 2020	10.1007/s10457-020-00491-9	Ponta Grossa - PR	Exotic	Grevílea-robusta	Grevillea robusta
	Silva et al. 2022	10.3389/fvets.2022.998544	Retiro Grande - PA	Exotic	Jambeiros vermelho	Syzygium malaccense
	Carvalho et al. 2003	NA	Coronel Pacheco - MG	Exotic	Leucena	Leucaena ssp.
	Fialho et al. 2021	10.1016/j.jaridenv.2020.104315	Sobral - CE	Exotic	Leucena	Leucaena sp
	Lima et al. 2019	10.1071/CP19027	Coronel Pacheco - MG	Exotic	Leucena	Leucaena leucocephala
	Vieira Junior et al. 2019	10.5433/1679-0359.2019v40n1p403	Ibiporã - PR	Exotic	Leucena	Leucaena leucocephala
	Watanabe et al. 2016	10.1071/SR15179	Sobral - CE	Exotic	Leucena	Leucaena sp.
	Xavier et al. 2014	10.1007/s10705-014-9617-x	Coronel Pacheco - MG	Exotic	Leucena	Leucaena leucocephala
	Joele et al. 2013	10.5433/1679-0359.2013v34n5p2457	Belém - PA	Exotic	Mogno africano	Khaya ivorensis
	Joele et al. 2017	10.1002/jsfa.7922	Belém - PA	Exotic	Mogno africano	Khaya ivorensis
	Moraes Júnior et al. 2010	10.1590/S0044-59672010000400001	Belém - PA	Exotic	Mogno africano	Khaya ivorensis
	Nieri et al. 2018	10.5380/rf.v48i2.54744	Lavras - MG	Exotic	Mogno africano	Khaya senegalensis
	Oliveira et al. 2010	NA2	Belém - PA	Exotic	Mogno africano	Khaya ivorensis
	Peixoto et al. 2012	10.1590/S0102-09352012000400034	Belém - PA	Exotic	Mogno africano	Khaya ivorensis
	Viana et al. 2020	10.1007/s10457-020-00558-7	Araras - SP	Exotic	Mogno africano	Khaya spp.
	Muller et al. 2014	10.1590/S0100-204X2014000700002	Coronel Pacheco - MG	Exotic	Pinhão-manso	Jatropha curcas
	Barro et al. 2008	10.1590/S1516-35982008001000002	Capivari do Sul - RS	Exotic	Pínus	Pinus elliottii
	Nieri et al. 2018	10.5380/rf.v48i2.54744	Lavras - MG	Exotic	Teca	Tectona grandis
	Nicodemo et al. 2018	10.5039/agraria.v13i2a5524	São Carlos - SP	Native	Jequitibá-branco	Cariniana estrellensis
	Oliveira et al. 2017	10.1016/j.vetpar.2017.08.020	São Carlos - SP	Native	Jequitibá-branco	Cariniana estrellensis
	Oliveira et al. 2017	10.1007/s10457-016-9950-y	São Carlos - SP	Native	Jequitibá-branco	Cariniana estrellensis
	Pezzopane et al. 2015	10.1590/1678-4499.0334	São Carlos - SP	Native	Jequitibá-branco	Cariniana estrellensis
	Giustina et al. 2017	10.1590/1983-21252017v30n425rc	Sinop - MT	Native	Acerola	Malpighia glabra
	Giustina et al. 2023	10.1590/0103-8478cr20220017	Sinop - MT	Native	Acerola	Malpighia glabra
	Nicodemo et al. 2016	10.1590/0100-67622016000400007	São Carlos - SP	Native	Angico-branco	Anadenanthera colubrina
	Nicodemo et al. 2018	10.5039/agraria.v13i2a5524	São Carlos - SP	Native	Angico-branco	Anadenanthera colubrina
	Oliveira et al. 2017	10.1016/j.vetpar.2017.08.020	São Carlos - SP	Native	Angico-branco	Anadenanthera colubrina
	Oliveira et al. 2017	10.1007/s10457-016-9950-y	São Carlos - SP	Native	Angico-branco	Anadenanthera colubrina
	Pezzopane et al. 2015	10.1590/1678-4499.0334	São Carlos - SP	Native	Angico-branco	Anadenanthera colubrina
	Santos et al. 2022	10.1016/j.catena.2022.106619	São Carlos - SP	Native	Angico-Branco	Anadenanthera colubrina
	Deniz et al. 2020	10.1007/s00484-020-01975-0	Santa Rosa de Lima - SC	Native	Angico-vermelho	Anadenanthera macrocarpa
	Schmitt Filho et al. 2023	10.1007/s00484-023-02488-2	Santa Rosa de Lima - SC	Native	Angico-vermelho	Anadenanthera macrocarpa
	Simioni et al. 2022	10.1016/j.agee.2021.107709	Santa Rosa de Lima - SC	Native	Angico-vermelho	Anadenanthera macrocarpa
	Hanisch et al. 2019	10.3390/su11113098	Três Barras - Canoinhas - Irineópolis e Porto União - SC	Native	Araucária	Araucaria angustifolia
	Hanisch et al. 2021	10.5902/1980509837902	SC	Native	Araucária	Araucaria angustifolia
	Hanisch et al. 2022	10.1007/s10457-022-00738-7	SC	Native	Araucária	Araucaria angustifolia
	Pinotti et al. 2018	10.1590/2179-8087.019217	SC	Native	Araucária	Araucaria angustifolia
	Deniz et al. 2019	10.1007/s00484-018-1638-8	Santa Rosa de Lima - SC	Native	Aroeira	Schinus terebinthifolius
	Deniz et al. 2020	10.1007/s00484-020-01975-0	Santa Rosa de Lima - SC	Native	Aroeira	Schinus terebinthifolius
	Hermuche et al. 2013	10.1007/s10457-013-9604-2#Tab2	São Domingos - Guarani de Goiás e Posse - GO	Native	Aroeira	Myracrodruon urundeuva
	Schmitt Filho et al. 2023	10.1007/s00484-023-02488-2	Santa Rosa de Lima - SC	Native	Aroeira	Schinus terebinthifolius
	Simioni et al. 2022	10.1016/j.agee.2021.107709	Santa Rosa de Lima - SC	Native	Aroeira	Schinus terebinthifolius
	Sousa et al. 2010	10.1007/s10457-010-9297-8	Lagoa Santa - MG	Native	Aroeira	Myracrodruon urundeuva
	Pontes et al. 2020	10.1007/s10457-020-00491-9	Ponta Grossa - PR	Native	Aroeira-salsa	Schinus molle
	Rodrigues et al. 2015	10.17138/tgft(3)41-48	Matinha - MA	Native	Babaçu	Attalea speciosa
	Rodrigues et al. 2016	10.5433/1679-0359.2016v37n4Supl1p2331	Matinha - MA	Native	Babaçu	Attalea speciosa
	Tosta et al. 2015	10.17138/tgft(3)187-193	Matinha - MA	Native	Babaçu	Attalea speciosa
	Andrade et al. 2002	10.1590/S1516-35982002000300006	Porto Velho - RO	Native	Baginha	Stryphnodendron guianense
	Nieri et al. 2018	10.5380/rf.v48i2.54744	Lavras - MG	Native	Bálsamo-jacareúba	Calophyllum brasiliense
	Nieri et al. 2018	10.5380/rf.v48i2.54744	Lavras - MG	Native	Baru	Dipteryx alata
	Deniz et al. 2019	10.1007/s00484-018-1638-8	Santa Rosa de Lima - SC	Native	Bracatinga	Mimosa scabrella
	Deniz et al. 2020	10.1007/s00484-020-01975-0	Santa Rosa de Lima - SC	Native	Bracatinga	Mimosa scabrella
	Schmitt Filho et al. 2023	10.1007/s00484-023-02488-2	Santa Rosa de Lima - SC	Native	Bracatinga	Mimosa scabrella
	Simioni et al. 2022	10.1016/j.agee.2021.107709	Santa Rosa de Lima - SC	Native	Bracatinga	Mimosa scabrella
	Giustina et al. 2017	10.1590/1983-21252017v30n425rc	Sinop - MT	Native	Cajá	Spondias mombin
	Giustina et al. 2023	10.1590/0103-8478cr20220017	Sinop - MT	Native	Cajá	Spondias mombin
	Giustina et al. 2017	10.1590/1983-21252017v30n425rc	Sinop - MT	Native	Cajueiro	Anacardium occidentale
	Giustina et al. 2023	10.1590/0103-8478cr20220017	Sinop - MT	Native	Cajueiro	Anacardium occidentale
	Johnson and Nair 1985	10.1007/BF00147039	BA and MA	Native	Cajueiro	Anacardium occidentale
	Nicodemo et al. 2016	10.1590/0100-67622016000400007	São Carlos - SP	Native	Canafístula	Peltophorum dubium
	Nicodemo et al. 2018	10.5039/agraria.v13i2a5524	São Carlos - SP	Native	Canafístula	Peltophorum dubium
	Oliveira et al. 2017	10.1016/j.vetpar.2017.08.020	São Carlos - SP	Native	Canafístula	Peltophorum dubium
	Oliveira et al. 2017	10.1007/s10457-016-9950-y	São Carlos - SP	Native	Canafístula	Peltophorum dubium
	Pezzopane et al. 2015	10.1590/1678-4499.0334	São Carlos - SP	Native	Canafístula	Peltophorum dubium
	Santos et al. 2022	10.1016/j.catena.2022.106619	São Carlos - SP	Native	Canafístula	Peltophorum dubium
	Deniz et al. 2020	10.1007/s00484-020-01975-0	Santa Rosa de Lima - SC	Native	Canela-Branca	Nectandra lanceolata
	Schmitt Filho et al. 2023	10.1007/s00484-023-02488-2	Santa Rosa de Lima - SC	Native	Canela-Branca	Nectandra lanceolata
	Simioni et al. 2022	10.1016/j.agee.2021.107709	Santa Rosa de Lima - SC	Native	Canela-Branca	Nectandra lanceolata
	Deniz et al. 2019	10.1007/s00484-018-1638-8	Santa Rosa de Lima - SC	Native	Canela-vassoura	Cinnamomum stenophyllum
	Nicodemo et al. 2016	10.1590/0100-67622016000400007	São Carlos - SP	Native	Capixingui	Croton floribundus
	Nicodemo et al. 2018	10.5039/agraria.v13i2a5524	São Carlos - SP	Native	Capixingui	Croton floribundus
	Oliveira et al. 2017	10.1016/j.vetpar.2017.08.020	São Carlos - SP	Native	Capixingui	Croton floribundus
	Oliveira et al. 2017	10.1007/s10457-016-9950-y	São Carlos - SP	Native	Capixingui	Croton floribundus
	Pezzopane et al. 2015	10.1590/1678-4499.0334	São Carlos - SP	Native	Capixingui	Croton floribundus
	Santos et al. 2022	10.1016/j.catena.2022.106619	São Carlos - SP	Native	Capixingui	Croton floribundus
	Johnson and Nair 1985	10.1007/BF00147039	BA and MA	Native	Carnauba	Copernicia prunifera
	Hanisch et al. 2019	10.3390/su11113098	Três Barras - Canoinhas - Irineópolis e Porto União - SC	Native	Erva-mate	Ilex paraguariensis
	Hanisch et al. 2021	10.5902/1980509837902	SC	Native	Erva-mate	Ilex paraguariensis
	Hanisch et al. 2022	10.1007/s10457-022-00738-7	SC	Native	Erva-mate	Ilex paraguariensis
	Pinotti et al. 2018	10.1590/2179-8087.019217	SC	Native	Erva-mate	Ilex paraguariensis
	Giustina et al. 2017	10.1590/1983-21252017v30n425rc	Sinop - MT	Native	Goiabeira	Psidium guajava cv. Paluma
	Giustina et al. 2023	10.1590/0103-8478cr20220017	Sinop - MT	Native	Goiabeira	Psidium guajava
	Hermuche et al. 2013	10.1007/s10457-013-9604-2#Tab2	São Domingos - Guarani de Goiás e Posse - GO	Native	Gonçalo-alves	Astronium fraxinifolium Schott
	Deniz et al. 2020	10.1007/s00484-020-01975-0	Santa Rosa de Lima - SC	Native	Içara	Euterpe edulis
	Schmitt Filho et al. 2023	10.1007/s00484-023-02488-2	Santa Rosa de Lima - SC	Native	Içara	Euterpe edulis
	Simioni et al. 2022	10.1016/j.agee.2021.107709	Santa Rosa de Lima - SC	Native	Içara	Euterpe edulis
	Barros et al. 2003	10.1078/0031-4056-00190	AM	Native	Ingá	Inga edulis
	Deniz et al. 2019	10.1007/s00484-018-1638-8	Santa Rosa de Lima - SC	Native	Ingá	Inga edulis
	Freitas et al. 2020	10.1007/s10457-020-00555-w	Carrancas - MG	Native	Ingá	Inga edulis
	Deniz et al. 2020	10.1007/s00484-020-01975-0	Santa Rosa de Lima - SC	Native	Ingá-ferradura	Inga sessilis
	Schmitt Filho et al. 2023	10.1007/s00484-023-02488-2	Santa Rosa de Lima - SC	Native	Ingá-ferradura	Inga sessilis
	Simioni et al. 2022	10.1016/j.agee.2021.107709	Santa Rosa de Lima - SC	Native	Ingá-ferradura	Inga sessilis
	Hermuche et al. 2013	10.1007/s10457-013-9604-2#Tab2	São Domingos - Guarani de Goiás e Posse - GO	Native	Ipê	Handroanthus impetiginosus
	Nicodemo et al. 2016	10.1590/0100-67622016000400007	São Carlos - SP	Native	Ipê-felpudo	Zeyheria tuberculosa
	Nicodemo et al. 2018	10.5039/agraria.v13i2a5524	São Carlos - SP	Native	Ipê-felpudo	Zeyheria tuberculosa
	Oliveira et al. 2017	10.1016/j.vetpar.2017.08.020	São Carlos - SP	Native	Ipê-felpudo	Zeyheria tuberculosa
	Oliveira et al. 2017	10.1007/s10457-016-9950-y	São Carlos - SP	Native	Ipê-felpudo	Zeyheria tuberculosa
	Pezzopane et al. 2015	10.1590/1678-4499.0334	São Carlos - SP	Native	Ipê-felpudo	Zeyheria tuberculosa
	Reis et al. 2010	10.1007/s11104-009-0144-5	Lagoa Santa - MG	Native	Ipê-felpudo	Zeyheria tuberculosa
	Santos et al. 2022	10.1016/j.catena.2022.106619	São Carlos - SP	Native	Ipê-Felpudo	Zeyheria tuberculosa
	Santos et al. 2022	10.1016/j.catena.2022.106619	São Carlos - SP	Native	Jequitibá	Cariniana estrellensis
	Nicodemo et al. 2016	10.1590/0100-67622016000400007	São Carlos - SP	Native	Jequitibá-branco	Cariniana estrellensis
	Menezes et al. 2002	10.1023/A:1021172530939	Custódia - PE	Native	Juazeiro	Ziziphus joazeiro
	Wick e Tiessen 2008	10.2111/07-038.1	Custódia - PE	Native	Juazeiro	Ziziphus joazeiro
	Wick,Tiessen e Menezes 2000	10.1023/A:1004756416281	Custódia - PE	Native	Juazeiro	Ziziphus joazeiro
	Auad e Carvalho 2011	10.5902/198050982745	Coronel Pacheco - MG	Native	Jurema-branca	Mimosa artemisiana
	Auad et al. 2012	10.1007/s10457-011-9449-5	Coronel Pacheco - MG	Native	Jurema-branca	Mimosa artemisiana
	Auad et al. 2015	10.1093/aesa/sav035	Juiz de Fora - MG	Native	Jurema-branca	Mimosa artemisiana
	Carvalho et al. 2003	NA7	Coronel Pacheco - MG	Native	Jurema-branca	Mimosa artemisiana
	Lima et al. 2019	10.1071/CP19027	Coronel Pacheco - MG	Native	Jurema-branca	Mimosa artemisiana
	Xavier et al. 2014	10.1007/s10705-014-9617-x	Coronel Pacheco - MG	Native	Jurema-branca	Mimosa artemisiana
	Barros et al. 2003	10.1078/0031-4056-00190	AM	Native	Mogno brasileiro	Swietenia macrophylla
	Nicodemo et al. 2016	10.1590/0100-67622016000400007	São Carlos - SP	Native	Mutambo	Guazuma ulmifolia
	Nicodemo et al. 2018	10.5039/agraria.v13i2a5524	São Carlos - SP	Native	Mutambo	Guazuma ulmifolia
	Oliveira et al. 2017	10.1016/j.vetpar.2017.08.020	São Carlos - SP	Native	Mutambo	Guazuma ulmifolia
	Oliveira et al. 2017	10.1007/s10457-016-9950-y	São Carlos - SP	Native	Mutambo	Guazuma ulmifolia
	Pezzopane et al. 2015	10.1590/1678-4499.0334	São Carlos - SP	Native	Mutambo	Guazuma ulmifolia
	Santos et al. 2022	10.1016/j.catena.2022.106619	São Carlos - SP	Native	Mutambo	Guazuma ulmifolia
	Barros et al. 2003	10.1078/0031-4056-00190	AM	Native	Paricá	Schizolobium amazonicum
	Brienza Junior and Yared 1991	10.1016/0378-1127(91)90226-L	Paragominas - PA	Native	Paricá	Schizolobium amazonicum
	Lemos et al. 2016	10.1111/sum.12308	Mãe do Rio - PA	Native	Paricá	S. amazonicum
	Maneschy et al. 2008	NA8	PA	Native	Paricá	Schizolobium amazonicum
	Deniz et al. 2020	10.1007/s00484-020-01975-0	Santa Rosa de Lima - SC	Native	Pau-jacaré	Piptadenia gonoacantha
	Nicodemo et al. 2016	10.1590/0100-67622016000400007	São Carlos - SP	Native	Pau-jacaré	Piptadenia gonoacantha
	Nicodemo et al. 2018	10.5039/agraria.v13i2a5524	São Carlos - SP	Native	Pau-jacaré	Piptadenia gonoacantha
	Oliveira et al. 2017	10.1016/j.vetpar.2017.08.020	São Carlos - SP	Native	Pau-jacaré	Piptadenia gonoacantha
	Oliveira et al. 2017	10.1007/s10457-016-9950-y	São Carlos - SP	Native	Pau-jacaré	Piptadenia gonoacantha
	Pezzopane et al. 2015	10.1590/1678-4499.0334	São Carlos - SP	Native	Pau-jacaré	Piptadenia gonoacantha
	Santos et al. 2022	10.1016/j.catena.2022.106619	São Carlos - SP	Native	Pau-Jacaré	Piptadenia gonoacantha
	Schmitt Filho et al. 2023	10.1007/s00484-023-02488-2	Santa Rosa de Lima - SC	Native	Pau-jacaré	Piptadenia gonoacantha
	Simioni et al. 2022	10.1016/j.agee.2021.107709	Santa Rosa de Lima - SC	Native	Pau-jacaré	Piptadenia gonoacantha
	Carvalho et al. 2022	10.1007/s10457-022-00763-6	Garanhuns - PE	Native	Sabiá	Mimosa caesalpiniifolia
	Gomes da Silva et al. 2021	10.1002/agj2.20491	Itambé - PE	Native	Sabiá	Mimosa caesalpiniifolia
	Lira Junior et al. 2020	10.1002/saj2.20106	Itambé - PE	Native	Sabiá	Mimosa caesalpiniifolia
	Lira Junior et al. 2020	10.1016/j.catena.2020.104508	Itambé - PE	Native	Sabiá	Mimosa caesalpiniifolia
	Santos et al. 2020	10.1007/s10457-019-00431-2	Itambé - PE	Native	Sabiá	Mimosa caesalpiniifolia
	Carvalho et al. 2021	10.1590/S1519-99402122112021	Seropédica - RJ	Native	Sombreiro	Clitoria fairchildiana
	Daniel et al. 2013	10.1590/S0104-77602013000100017	Nioaque - MS	Native	Sucupira	Pterodon emarginatus
	Brienza Junior and Yared 1991	10.1016/0378-1127(91)90226-L	Paragominas - PA	Native	Tatajuba	Bagassa guianensis
	Deniz et al. 2019	10.1007/s00484-018-1638-8	Santa Rosa de Lima - SC	Native	Tucaneiro	Citharexylum myrianthum
	Deniz et al. 2020	10.1007/s00484-020-01975-0	Santa Rosa de Lima - SC	Native	Tucaneiro	Citharexylum myrianthum
	Schmitt Filho et al. 2023	10.1007/s00484-023-02488-2	Santa Rosa de Lima - SC	Native	Tucaneiro	Citharexylum myrianthum
	Simioni et al. 2022	10.1016/j.agee.2021.107709	Santa Rosa de Lima - SC	Native	Tucaneiro	Citharexylum myrianthum
	Wick e Tiessen 2008	10.2111/07-038.1	Custódia - PE	Native	Umbuzeiro	Spondias tuberosa
	Wick,Tiessen e Menezes 2000	10.1023/A:1004756416281	Custódia - PE	Native	Umbuzeiro	Spondias tuberosa
